# Supplementary material for: A Meta-Analysis of the Diagnostic Accuracy of Two Commercial NS1 Antigen ELISA Tests for Early Dengue Virus Detection
Source: PLoS One. 2014 Apr 11;9(4):e94655. doi: 10.1371/journal.pone.0094655 (PMC3984211; doi:10.1371/journal.pone.0094655)
Supplement: Table S2 — Methodological quality of the 30 included studies. (XLSX) [file pone.0094655.s004.xlsx]

## Sheet: Plan1
Sufficient test description ?	Sufficient reference description?	Representative spectrum ?	Reported withdrawals ?	Reported indeterminate results ?	Relevant clinical information ?	Index test results blinded ?	Definition positive test result ?	Avoided clinical review bias ?	Appropriate selection?	Appropriate reference standard?	Acceptable detail between tests?	Complete verification of diagnosis ?	Cut off values prespecified?	studid	Journal	QUADAS score
yes	yes	yes	yes	no	no	yes	yes	yes	yes	yes	yes	yes	yes	Dussart et al., 2006	Clin Vaccine Immunol	12
yes	no	yes	yes	no	no	unclear	yes	unclear	yes	unclear	unclear	yes	yes	Kumarasamy et al., 2007	J Virol Methods	7
yes	yes	yes	yes	no	unclear	unclear	yes	unclear	yes	yes	yes	yes	yes	Bessoff et al., 2008	Clin Vaccine Immunol	10
unclear	unclear	yes	unclear	yes	no	yes	yes	unclear	no	yes	unclear	yes	yes	Blacksell et al., 2008	Diag Microbiol Infect Dis	7
yes	yes	yes	unclear	no	yes	unclear	yes	yes	unclear	yes	yes	unclear	yes	Castro et al., 2008	PhD thesis	9
yes	yes	yes	yes	no	unclear	yes	yes	yes	yes	yes	yes	yes	unclear	Dussart et al., 2008	PLoS Negl Trop Dis	11
yes	unclear	yes	yes	no	yes	yes	yes	unclear	yes	yes	yes	yes	no	Lapphra et al., 2008	Diag Microbiol Infect Dis	10
unclear	yes	yes	yes	yes	yes	yes	yes	yes	yes	yes	unclear	yes	unclear	Hang et al., 2009	PLoS Negl Trop Dis	11
unclear	yes	unclear	yes	unclear	unclear	unclear	yes	unclear	yes	yes	yes	yes	yes	Phuong et al., 2009	Diag Microbiol Infect Dis	8
yes	yes	yes	unclear	no	yes	unclear	yes	unclear	yes	yes	yes	yes	yes	Poloni et al., 2009	PhD thesis	10
yes	yes	yes	yes	no	unclear	unclear	yes	unclear	yes	yes	unclear	yes	yes	Ramirez et al., 2009	Diag Microbiol Infect Dis	9
yes	yes	yes	yes	no	yes	unclear	yes	yes	yes	yes	yes	yes	unclear	Guzman et al., 2010	PLoS Negl Trop Dis	11
yes	yes	yes	yes	no	unclear	unclear	yes	yes	yes	yes	yes	yes	unclear	Lima et al., 2010	PLoS Negl Trop Dis	10
unclear	yes	yes	yes	no	unclear	yes	yes	unclear	yes	yes	unclear	yes	unclear	Osorio et al., 2010	Virol J	8
unclear	yes	yes	yes	no	no	unclear	yes	unclear	yes	yes	unclear	yes	no	Pok et al., 2010	Vector-Borne Zoonotic Dis	7
yes	unclear	yes	unclear	no	unclear	unclear	yes	unclear	yes	unclear	yes	unclear	no	Singh et al., 2010	Diag Microbiol Infect Dis	5
unclear	unclear	unclear	yes	no	yes	unclear	yes	unclear	yes	unclear	unclear	yes	unclear	Araújo et al., 2011	J Virol Methods	5
yes	yes	yes	unclear	no	no	unclear	yes	unclear	unclear	unclear	yes	no	unclear	Chua et al., 2011	Malaysian J Pathol	5
unclear	yes	yes	yes	no	yes	unclear	yes	unclear	yes	unclear	unclear	yes	no	Chuansumrit et al., 2011	Diag Microbiol Infect Dis	7
yes	yes	yes	yes	yes	yes	unclear	yes	yes	yes	yes	yes	yes	yes	Duong et al., 2011	PLoS Negl Trop Dis	13
unclear	yes	yes	yes	no	unclear	unclear	yes	yes	yes	yes	unclear	yes	no	Lima et al., 2011	Clin Vaccine Immunol	8
unclear	unclear	unclear	unclear	no	unclear	unclear	yes	unclear	yes	unclear	yes	no	no	Kassim et al., 2011	Southeast Asian J Trop Med Public Health	3
unclear	unclear	unclear	unclear	no	unclear	unclear	yes	unclear	unclear	unclear	unclear	yes	unclear	Silva et al., 2011	Bepa	2
yes	yes	yes	yes	unclear	yes	unclear	yes	unclear	yes	yes	yes	unclear	yes	Watthanaworawit et al., 2011	Trans R Soc Trop Med Hyg	10
yes	yes	yes	yes	no	unclear	unclear	yes	yes	yes	yes	yes	yes	yes	Anders et al., 2012	Am J Trop Med Hyg	11
yes	yes	yes	yes	no	unclear	unclear	yes	yes	yes	yes	yes	yes	yes	Blacksell et al., 2012	Clin Vaccine Immunol	11
yes	yes	yes	yes	no	yes	unclear	yes	yes	yes	yes	yes	yes	no	Kosasih et al., 2013	PLoS ONE	11
unclear	yes	yes	yes	yes	yes	yes	yes	yes	yes	yes	unclear	yes	unclear	Colombo et al., 2013	J Clin Virol	11
yes	yes	yes	yes	no	yes	unclear	yes	unclear	yes	yes	yes	yes	no	Aryati et al., 2013	BMC Infect Dis	10
no	yes	yes	unclear	no	no	no	yes	yes	unclear	yes	unclear	yes	no	Sea et al., 2013	PLoS One	6
