# Supplementary material for: A Meta-Analysis of the Diagnostic Accuracy of Two Commercial NS1 Antigen ELISA Tests for Early Dengue Virus Detection
Source: PLoS One. 2014 Apr 11;9(4):e94655. doi: 10.1371/journal.pone.0094655 (PMC3984211; doi:10.1371/journal.pone.0094655)
Supplement: Table S4 — Amino acid positions of NS1 identified with significant variations. The positions and variability were obtained by the crossing of the NS1 strains DENV1-4 from Asia and South America. (XLSX) [file pone.0094655.s006.xlsx]

## Sheet: Plan1
Position	Polyprotein Position	Chi-square Value	P-value	Residue Diversity
2*	778	402.31	9.428e-82	group1(4 I, 2 L, 243 M, 211 S, 15 T, 1 V)
				group2(165 M, 1293 S, 8 T)
5*	781	97561	6.529e-19	group1(1 A, 30 I, 445 V)
				group2(51 A, 2 I, 1413 V)
9*	785	184279	1.051e-36	group1(406 K, 4 N, 66 S)
				group2(1453 K, 6 N, 1 R, 6 S)
22*	798	192252	1.791e-39	group1(1 I, 406 T, 69 V)
				group2(6 I, 1454 T, 6 V)
40*	816	173669	2.053e-34	group1(70 A, 302 K, 104 S)
				group2(12 A, 1128 K, 2 R, 324 S)
48*	824	479813	1.131e-100	group1(193 G, 199 K, 70 N, 14 R)
				group2(158 G, 1295 K, 12 N, 1 R)
50*	826	295957	8.069e-60	group1(174 H, 302 W)
				group2(107 H, 226 Q, 1 R, 1130 W, 2 Y)
51*	827	168493	2.692e-33	group1(406 E, 70 K)
				group2(2 D, 1450 E, 13 K, 1 Q)
52*	828	442008	1.758e-92	group1(70 D, 213 E, 193 N)
				group2(9 D, 1299 E, 157 N, 1 S)
60*	836	400755	1.519e-83	group1(109 A, 263 T, 104 V)
				group2(950 A, 1 S, 184 T, 331 V)
71*	847	8594	0.003372	group1(472 I, 4 V)
				group2(1466 I)
72*	848	323278	9.103e-67	group1(193 A, 109 S, 174 T)
				group2(158 A, 1 L, 971 S, 336 T)
80*	856	607287	5.387e-126	group1(109 L, 1 R, 104 S, 262 W)
				group2(226 A, 972 L, 82 S, 16 T, 170 W)
83*	859	395807	2.377e-80	group1(109 D, 104 E, 70 G, 193 N)
				group2(1 A, 948 D, 324 E, 35 G, 156 N, 2 S)
84*	860	475681	1.415e-97	group1(70 H, 197 I, 102 M, 107 V)
				group2(2 A, 12 H, 161 I, 2 L, 969 M, 320 V)
85*	861	171869	4.777e-35	group1(70 D, 406 K)
				group2(12 D, 1452 K, 2 R)
86*	862	184322	9.439e-38	group1(105 F, 371 L)
				group2(845 F, 618 L, 3 M)
92*	868	31583	0.0001386	group1(466 D, 10 N)
				group2(1464 D, 2 G)
93*	869	586575	8.198e-124	group1(102 A, 242 I, 51 T, 81 V)
				group2(4 A, 462 I, 18 T, 982 V)
94*	870	830779	4.774e-171	group1(1 D, 191 I, 174 K, 107 N, 1 S, 2 T)
				group2(780 A, 1 D, 157 I, 315 K, 5 N, 21 R, 7 S, 3 T, 177 V)
98*	874	488641	2.216e-98	group1(99 A, 193 E, 104 Q, 1 S, 74 T, 5 V)
				group2(877 A, 157 E, 63 G, 1 H, 324 Q, 5 S, 11 T, 28 V)
99*	875	179105	1.161e-34	group1(101 A, 70 K, 302 Q, 3 V)
				group2(322 A, 12 K, 1 P, 1130 Q, 1 V)
103*	879	469.07	3.56E-97	group1(69 A, 1 I, 108 M, 99 S, 194 T, 5 Y)
				group2(17 A, 1 F, 968 M, 325 S, 154 T, 1 V)
104	880	274566	2.392e-57	group1(109 I, 367 L)
				group2(967 I, 494 L, 5 V)
105*	881	413823	3.109e-84	group1(3 A, 1 I, 3 K, 210 R, 259 T)
				group2(6 A, 1 P, 1296 R, 163 T)
109*	885	224439	1.663e-43	group1(302 M, 1 N, 69 S, 104 T)
				group2(1 A, 2 I, 1129 M, 12 N, 322 T)
117*	893	298888	1.882e-60	group1(2 A, 109 S, 365 T)
				group2(30 A, 9 I, 6 N, 957 S, 464 T)
122*	898	28268	0.0001056	group1(463 K, 13 R)
				group2(1464 K, 2 R)
124*	900	458653	6.679e-94	group1(70 F, 1 H, 109 I, 103 L, 1 M, 192 V)
				group2(13 F, 969 I, 323 L, 3 M, 158 V)
125*	901	446029	3.531e-91	group1(1 A, 1 F, 109 G, 5 P, 98 S, 262 T)
				group2(1 F, 972 G, 323 S, 170 T)
126*	902	173508	2.225e-34	group1(302 A, 70 P, 104 T)
				group2(1130 A, 1 I, 12 P, 323 T)
127*	903	275273	1.679e-57	group1(109 D, 367 E)
				group2(972 D, 493 E, 1 K)
128*	904	771605	2.707e-158	group1(68 A, 103 I, 3 L, 101 S, 200 T, 1 V)
				group2(83 A, 22 I, 1 K, 42 L, 1 N, 7 P, 275 S, 143 T, 892 V)
129*	905	269268	4.02E-56	group1(104 H, 302 Q, 70 R)
				group2(1 F, 156 H, 2 K, 1131 Q, 10 R, 166 Y)
131*	907	381037	3.329e-76	group1(7 A, 1 F, 104 Q, 262 S, 102 T)
				group2(14 A, 36 H, 2 I, 288 Q, 208 S, 918 T)
132*	908	216682	8.876e-45	group1(193 S, 283 T)
				group2(1 F, 157 S, 1308 T)
139*	915	542.97	3.396e-113	group1(178 D, 104 E, 193 N, 1 S)
				group2(16 D, 324 E, 1 H, 1121 N, 4 S)
141*	917	169358	1.0E-34	group1(102 A, 1 L, 301 P, 70 S, 1 T, 1 V)
				group2(307 A, 2 L, 1125 P, 15 S, 17 T)
145*	921	325712	3.07E-69	group1(109 D, 186 N, 181 S)
				group2(970 D, 353 N, 1 R, 141 S, 1 T)
146*	922	846213	1.589e-176	group1(184 A, 23 D, 81 E, 75 G, 113 T)
				group2(158 A, 969 D, 11 E, 2 G, 2 K, 2 N, 322 T)
147*	923	466337	1.469e-95	group1(1 A, 104 N, 109 Q, 70 R, 192 S)
				group2(3 L, 324 N, 971 Q, 12 R, 156 S)
152*	928	326684	1.667e-67	group1(1 F, 109 I, 173 S, 193 V)
				group2(12 F, 971 I, 324 S, 159 V)
153*	929	137661	1.281e-27	group1(47 F, 127 L, 302 W)
				group2(4 F, 332 L, 1130 W)
173*	949	277191	6.437e-58	group1(109 D, 367 E)
				group2(973 D, 491 E, 2 G)
174*	950	510164	5.434e-104	group1(70 G, 104 K, 109 S, 193 V)
				group2(1 E, 12 G, 276 K, 17 M, 48 R, 972 S, 140 V)
175*	951	173432	1.918e-33	group1(11 H, 104 Q, 70 S, 291 Y)
				group2(1 F, 42 H, 324 Q, 12 S, 1087 Y)
176*	952	166539	5.783e-32	group1(104 D, 70 S, 302 T)
				group2(323 D, 1 E, 1 P, 14 S, 1127 T)
177*	953	316395	3.145e-64	group1(2 A, 70 E, 2 I, 302 Q, 100 V)
				group2(223 A, 12 E, 1130 Q, 101 V)
178*	954	958236	9.625e-201	group1(104 F, 189 L, 108 M, 4 Q, 71 V)
				group2(18 A, 320 F, 31 L, 12 M, 127 S, 958 V)
191*	967	463091	7.367e-95	group1(193 E, 104 N, 70 Q, 109 S)
				group2(158 E, 320 N, 12 Q, 1 R, 974 S, 1 T)
205*	981	461969	1.122e-95	group1(104 A, 109 E, 193 Q, 70 S)
				group2(324 A, 971 E, 158 Q, 12 S, 1 T)
209*	985	215385	1.697e-44	group1(193 S, 283 T)
				group2(2 P, 158 S, 1306 T)
211*	987	171611	5.434e-35	group1(406 K, 70 Q)
				group2(1453 K, 1 M, 12 Q)
212*	988	170341	1.074e-33	group1(74 I, 302 L, 99 M, 1 V)
				group2(292 I, 1130 L, 44 M)
213*	989	278716	4.015e-57	group1(108 A, 367 E, 1 S)
				group2(971 A, 494 E, 1 T)
214*	990	139267	5.736e-28	group1(306 K, 170 R)
				group2(4 G, 494 K, 968 R)
224*	1000	754253	1.482e-154	group1(104 H, 31 I, 1 K, 70 L, 269 T, 1 V)
				group2(1 A, 323 H, 961 I, 12 L, 1 N, 159 T, 8 V, 1 Y)
246*	1022	424254	1.701e-85	group1(1 A, 1 G, 98 I, 10 M, 102 N, 263 S, 1 T)
				group2(6 A, 4 G, 968 I, 283 N, 205 S)
247*	1023	169517	1.328e-32	group1(106 F, 1 I, 193 L, 176 Y)
				group2(97 F, 23 H, 385 L, 961 Y)
251*	1027	187086	1.639e-35	group1(69 F, 298 I, 4 T, 105 V)
				group2(1 A, 9 F, 1119 I, 7 M, 4 T, 326 V)
256*	1032	19991	0.1705	group1(74 H, 3 N, 399 Y)
				group2(138 H, 1 L, 1 N, 1326 Y)
258*	1034	172384	3.891e-34	group1(406 P, 70 Q)
				group2(3 L, 1450 P, 12 Q, 1 S)
261*	1037	395007	3.335e-81	group1(70 A, 106 F, 297 H, 3 Y)
				group2(12 A, 971 F, 442 H, 1 L, 40 Y)
264*	1040	102031	5.685e-19	group1(3 I, 473 T)
				group2(66 A, 221 I, 1178 T, 1 V)
265*	1041	208829	3.666e-40	group1(405 A, 3 M, 68 V)
				group2(1457 A, 1 I, 1 S, 3 T, 4 V)
272*	1048	11232	0.003639	group1(476 K)
				group2(1432 K, 2 N, 32 R)
278*	1054	399203	4.136e-82	group1(209 D, 70 G, 196 N, 1 S)
				group2(1268 D, 14 G, 182 N, 2 T)
279*	1055	455895	2.309e-94	group1(70 E, 99 F, 114 L, 193 Y)
				group2(12 E, 324 F, 971 L, 1 V, 158 Y)
286*	1062	228411	3.05E-49	group1(70 T, 406 V)
				group2(4 A, 194 I, 12 T, 1256 V)
288*	1064	389254	5.708e-78	group1(109 D, 70 Q, 1 S, 296 T)
				group2(19 A, 970 D, 2 N, 10 Q, 2 R, 463 T)
290*	1066	403115	5.981e-81	group1(128 D, 3 E, 109 H, 236 N)
				group2(1 A, 338 D, 969 H, 156 N, 1 Q, 1 S)
292*	1068	175.34	8.42E-39	group1(70 D, 406 G)
				group2(11 D, 1454 G, 1 N)
293*	1069	503.98	1.105e-103	group1(70 H, 191 N, 10 S, 193 T, 12 Y)
				group2(12 H, 1 M, 1292 N, 4 S, 157 T)
304*	1080	274345	2.671e-57	group1(367 S, 109 T)
				group2(1 P, 494 S, 971 T)
307*	1083	274775	2.155e-57	group1(108 I, 367 L, 1 T)
				group2(969 I, 494 L, 3 T)
308*	1084	164438	1.962e-33	group1(406 I, 70 V)
				group2(1451 I, 1 T, 14 V)
309*	1085	35365	1.02E-7	group1(302 H, 174 T)
				group2(1 A, 1129 H, 335 T, 1 Y)
318*	1094	171611	5.434e-35	group1(406 L, 70 M)
				group2(1453 L, 12 M, 1 P)
324*	1100	495586	6.037e-103	group1(2 I, 1 K, 70 L, 191 M, 212 R)
				group2(440 K, 12 L, 158 M, 856 R)
338*	1114	319069	8.33E-68	group1(190 I, 174 L, 2 T, 110 V)
				group2(157 I, 335 L, 1 S, 2 T, 971 V)
339*	1115	803973	5.95E-174	group1(213 K, 6 N, 257 S)
				group2(1292 K, 146 N, 4 R, 24 S)
347*	1123	343142	4.556e-71	group1(264 K, 101 N, 108 R, 3 S)
				group2(1138 K, 323 N, 4 R, 1 S)
349*	1125	362.42	3.648e-74	group1(297 L, 109 M, 70 Q)
				group2(1 I, 1 K, 484 L, 968 M, 12 Q)
351*	1127	45.21	1.523e-07	group1(4 A, 303 S, 169 T)
				group2(1136 S, 330 T)
There are 83 positions that have a significant non-random distribution between the specified groups.
"*" in position column indicates fewer than 5 non-zero residues in any cell of the contingency table.
